# Supplementary material for: Comprehensive Evaluation of Elexacaftor/Tezacaftor/Ivacaftor in Paediatric Cystic Fibrosis: Nutritional, Pulmonary, and Quality-of-Life Outcomes
Source: J Clin Med. 2025 Nov 10;14(22):7969. doi: 10.3390/jcm14227969 (PMC12653656; doi:10.3390/jcm14227969)
Supplement: Supplementary file 1 [file jcm-14-07969-s001.zip]

Archive with 1 entries (1 files):
- jcm-3909591-supplementary.pdf
